# Supplementary material for: Potential gains in health-adjusted life expectancy from reducing four main non-communicable diseases among Chinese elderly
Source: BMC Geriatr. 2019 Jan 18;19:16. doi: 10.1186/s12877-019-1032-3 (PMC6339408; doi:10.1186/s12877-019-1032-3)
Supplement: Supplementary file 1 — GBD cause list. This additional file 1 included the details of the GBD cause list. (XLSX 25 kb) [file 12877_2019_1032_MOESM1_ESM.xlsx]

## Sheet: Sheet1
GBD 2016 cause list
cause_id	cause_name	parent_id	level	cause_outline	sort_order
294	All causes	294	0	Total	1
295	Communicable, maternal, neonatal, and nutritional diseases	294	1	A	2
296	HIV/AIDS and tuberculosis	295	2	A.1	3
297	Tuberculosis	296	3	A.1.1	4
934	Drug-susceptible tuberculosis	297	4	A.1.1.1	5
946	Multidrug-resistant tuberculosis without extensive drug resistance	297	4	A.1.1.2	6.1
947	Extensively drug-resistant tuberculosis	297	4	A.1.1.3	6.2
954	Latent tuberculosis infection	297	4	A.1.1.4	6.3
298	HIV/AIDS	296	3	A.1.2	7
948	Drug-susceptible HIV/AIDS - Tuberculosis	298	4	A.1.2.1	8.1
949	Multidrug-resistant HIV/AIDS - Tuberculosis without extensive drug resistance	298	4	A.1.2.2	8.2
950	Extensively drug-resistant HIV/AIDS - Tuberculosis	298	4	A.1.2.3	8.3
300	HIV/AIDS resulting in other diseases	298	4	A.1.2.4	9
301	Diarrhea, lower respiratory, and other common infectious diseases	295	2	A.2	10
302	Diarrheal diseases	301	3	A.2.1	11
318	Intestinal infectious diseases	301	3	A.2.2	27
319	Typhoid fever	318	4	A.2.2.1	28
320	Paratyphoid fever	318	4	A.2.2.2	29
321	Other intestinal infectious diseases	318	4	A.2.2.3	30
322	Lower respiratory infections	301	3	A.2.3	31
328	Upper respiratory infections	301	3	A.2.4	37
329	Otitis media	301	3	A.2.5	38
332	Meningitis	301	3	A.2.6	41
333	Pneumococcal meningitis	332	4	A.2.6.1	42
334	H influenzae type B meningitis	332	4	A.2.6.2	43
335	Meningococcal meningitis	332	4	A.2.6.3	44
336	Other meningitis	332	4	A.2.6.4	45
337	Encephalitis	301	3	A.2.7	46
338	Diphtheria	301	3	A.2.8	47
339	Whooping cough	301	3	A.2.9	48
340	Tetanus	301	3	A.2.10	49
341	Measles	301	3	A.2.11	50
342	Varicella and herpes zoster	301	3	A.2.12	51
344	Neglected tropical diseases and malaria	295	2	A.3	53
345	Malaria	344	3	A.3.1	54
346	Chagas disease	344	3	A.3.2	58
347	Leishmaniasis	344	3	A.3.3	59
348	Visceral leishmaniasis	347	4	A.3.3.1	60
349	Cutaneous and mucocutaneous leishmaniasis	347	4	A.3.3.2	61
350	African trypanosomiasis	344	3	A.3.4	62
351	Schistosomiasis	344	3	A.3.5	63
352	Cysticercosis	344	3	A.3.6	64
353	Cystic echinococcosis	344	3	A.3.7	65
354	Lymphatic filariasis	344	3	A.3.8	66
355	Onchocerciasis	344	3	A.3.9	67
356	Trachoma	344	3	A.3.10	68
357	Dengue	344	3	A.3.11	69
358	Yellow fever	344	3	A.3.12	70
359	Rabies	344	3	A.3.13	71
360	Intestinal nematode infections	344	3	A.3.14	72
361	Ascariasis	360	4	A.3.14.1	73
362	Trichuriasis	360	4	A.3.14.2	74
363	Hookworm disease	360	4	A.3.14.3	75
364	Food-borne trematodiases	344	3	A.3.15	76
405	Leprosy	344	3	A.3.16	77
843	Ebola	344	3	A.3.17	78
935	Zika virus	344	3	A.3.18	79
936	Guinea worm disease	344	3	A.3.19	80
365	Other neglected tropical diseases	344	3	A.3.20	82
366	Maternal disorders	295	2	A.4	83
367	Maternal hemorrhage	366	3	A.4.1	84
368	Maternal sepsis and other maternal infections	366	3	A.4.2	85
369	Maternal hypertensive disorders	366	3	A.4.3	86
370	Maternal obstructed labor and uterine rupture	366	3	A.4.4	87
371	Maternal abortion, miscarriage, and ectopic pregnancy	366	3	A.4.5	88
375	Indirect maternal deaths	366	3	A.4.6	92
376	Late maternal deaths	366	3	A.4.7	93
741	Maternal deaths aggravated by HIV/AIDS	366	3	A.4.8	94
379	Other maternal disorders	366	3	A.4.9	97
380	Neonatal disorders	295	2	A.5	98
381	Neonatal preterm birth complications	380	3	A.5.1	99
382	Neonatal encephalopathy due to birth asphyxia and trauma	380	3	A.5.2	100
383	Neonatal sepsis and other neonatal infections	380	3	A.5.3	101
384	Hemolytic disease and other neonatal jaundice	380	3	A.5.4	102
385	Other neonatal disorders	380	3	A.5.5	103
386	Nutritional deficiencies	295	2	A.6	104
387	Protein-energy malnutrition	386	3	A.6.1	105
388	Iodine deficiency	386	3	A.6.2	106
389	Vitamin A deficiency	386	3	A.6.3	107
390	Iron-deficiency anemia	386	3	A.6.4	108
391	Other nutritional deficiencies	386	3	A.6.5	109
392	Other communicable, maternal, neonatal, and nutritional diseases	295	2	A.7	110
393	Sexually transmitted diseases excluding HIV	392	3	A.7.1	111
394	Syphilis	393	4	A.7.1.1	112
395	Chlamydial infection	393	4	A.7.1.2	113
396	Gonococcal infection	393	4	A.7.1.3	114
397	Trichomoniasis	393	4	A.7.1.4	115
398	Genital herpes	393	4	A.7.1.5	116
399	Other sexually transmitted diseases	393	4	A.7.1.6	117
400	Hepatitis	392	3	A.7.2	118
401	Acute hepatitis A	400	4	A.7.2.1	119
402	Hepatitis B	400	4	A.7.2.2	120
403	Hepatitis C	400	4	A.7.2.3	121
404	Acute hepatitis E	400	4	A.7.2.4	122
408	Other infectious diseases	392	3	A.7.3	126
409	Non-communicable diseases	294	1	B	127
410	Neoplasms	409	2	B.1	128
444	Lip and oral cavity cancer	410	3	B.1.1	129
447	Nasopharynx cancer	410	3	B.1.2	132
450	Other pharynx cancer	410	3	B.1.3	135
411	Esophageal cancer	410	3	B.1.4	138
414	Stomach cancer	410	3	B.1.5	141
441	Colon and rectum cancer	410	3	B.1.6	144
417	Liver cancer	410	3	B.1.7	147
418	Liver cancer due to hepatitis B	417	4	B.1.7.1	148
419	Liver cancer due to hepatitis C	417	4	B.1.7.2	149
420	Liver cancer due to alcohol use	417	4	B.1.7.3	150
421	Liver cancer due to other causes	417	4	B.1.7.4	151
453	Gallbladder and biliary tract cancer	410	3	B.1.8	153
456	Pancreatic cancer	410	3	B.1.9	156
423	Larynx cancer	410	3	B.1.10	159
426	Tracheal, bronchus, and lung cancer	410	3	B.1.11	162
459	Malignant skin melanoma	410	3	B.1.12	165
462	Non-melanoma skin cancer	410	3	B.1.13	168
849	Non-melanoma skin cancer (squamous-cell carcinoma)	462	4	B.1.13.1	169
850	Non-melanoma skin cancer (basal-cell carcinoma)	462	4	B.1.13.2	170
429	Breast cancer	410	3	B.1.14	172
432	Cervical cancer	410	3	B.1.15	175
435	Uterine cancer	410	3	B.1.16	178
465	Ovarian cancer	410	3	B.1.17	181
438	Prostate cancer	410	3	B.1.18	184
468	Testicular cancer	410	3	B.1.19	187
471	Kidney cancer	410	3	B.1.20	190
474	Bladder cancer	410	3	B.1.21	193
477	Brain and nervous system cancer	410	3	B.1.22	196
480	Thyroid cancer	410	3	B.1.23	199
483	Mesothelioma	410	3	B.1.24	202
484	Hodgkin lymphoma	410	3	B.1.25	203
485	Non-Hodgkin lymphoma	410	3	B.1.26	204
486	Multiple myeloma	410	3	B.1.27	205
487	Leukemia	410	3	B.1.28	206
845	Acute lymphoid leukemia	487	4	B.1.28.1	208
846	Chronic lymphoid leukemia	487	4	B.1.28.2	209
847	Acute myeloid leukemia	487	4	B.1.28.3	211
848	Chronic myeloid leukemia	487	4	B.1.28.4	212
943	Other leukemia	487	4	B.1.28.5	212.5
488	Other neoplasms	410	3	B.1.29	213
491	Cardiovascular diseases	409	2	B.2	216
492	Rheumatic heart disease	491	3	B.2.1	217
493	Ischemic heart disease	491	3	B.2.2	218
494	Cerebrovascular disease	491	3	B.2.3	219
495	Ischemic stroke	494	4	B.2.3.1	220
496	Hemorrhagic stroke	494	4	B.2.3.2	221
498	Hypertensive heart disease	491	3	B.2.4	223
499	Cardiomyopathy and myocarditis	491	3	B.2.5	224
942	Myocarditis	499	4	B.2.5.1	225
938	Alcoholic cardiomyopathy	499	4	B.2.5.2	226
944	Other cardiomyopathy	499	4	B.2.5.3	226.5
500	Atrial fibrillation and flutter	491	3	B.2.6	227
501	Aortic aneurysm	491	3	B.2.7	228
502	Peripheral artery disease	491	3	B.2.8	229
503	Endocarditis	491	3	B.2.9	230
507	Other cardiovascular and circulatory diseases	491	3	B.2.10	234
508	Chronic respiratory diseases	409	2	B.3	235
509	Chronic obstructive pulmonary disease	508	3	B.3.1	236
510	Pneumoconiosis	508	3	B.3.2	237
511	Silicosis	510	4	B.3.2.1	238
512	Asbestosis	510	4	B.3.2.2	239
513	Coal workers pneumoconiosis	510	4	B.3.2.3	240
514	Other pneumoconiosis	510	4	B.3.2.4	241
515	Asthma	508	3	B.3.3	242
516	Interstitial lung disease and pulmonary sarcoidosis	508	3	B.3.4	243
520	Other chronic respiratory diseases	508	3	B.3.5	247
521	Cirrhosis and other chronic liver diseases	409	2	B.4	248
522	Cirrhosis and other chronic liver diseases due to hepatitis B	521	3	B.4.1	249
523	Cirrhosis and other chronic liver diseases due to hepatitis C	521	3	B.4.2	250
524	Cirrhosis and other chronic liver diseases due to alcohol use	521	3	B.4.3	251
525	Cirrhosis and other chronic liver diseases due to other causes	521	3	B.4.4	252
526	Digestive diseases	409	2	B.5	253
527	Peptic ulcer disease	526	3	B.5.1	254
528	Gastritis and duodenitis	526	3	B.5.2	255
529	Appendicitis	526	3	B.5.3	256
530	Paralytic ileus and intestinal obstruction	526	3	B.5.4	257
531	Inguinal, femoral, and abdominal hernia	526	3	B.5.5	258
532	Inflammatory bowel disease	526	3	B.5.6	259
533	Vascular intestinal disorders	526	3	B.5.7	260
534	Gallbladder and biliary diseases	526	3	B.5.8	261
535	Pancreatitis	526	3	B.5.9	262
541	Other digestive diseases	526	3	B.5.10	268
542	Neurological disorders	409	2	B.6	269
543	Alzheimer disease and other dementias	542	3	B.6.1	270
544	Parkinson disease	542	3	B.6.2	271
545	Epilepsy	542	3	B.6.3	272
546	Multiple sclerosis	542	3	B.6.4	273
554	Motor neuron disease	542	3	B.6.5	274
547	Migraine	542	3	B.6.6	275
548	Tension-type headache	542	3	B.6.7	276
557	Other neurological disorders	542	3	B.6.8	284
558	Mental and substance use disorders	409	2	B.7	285
559	Schizophrenia	558	3	B.7.1	286
560	Alcohol use disorders	558	3	B.7.2	287
561	Drug use disorders	558	3	B.7.3	288
562	Opioid use disorders	561	4	B.7.3.1	289
563	Cocaine use disorders	561	4	B.7.3.2	290
564	Amphetamine use disorders	561	4	B.7.3.3	291
565	Cannabis use disorders	561	4	B.7.3.4	292
566	Other drug use disorders	561	4	B.7.3.5	293
567	Depressive disorders	558	3	B.7.4	294
568	Major depressive disorder	567	4	B.7.4.1	295
569	Dysthymia	567	4	B.7.4.2	296
570	Bipolar disorder	558	3	B.7.5	297
571	Anxiety disorders	558	3	B.7.6	298
572	Eating disorders	558	3	B.7.7	299
573	Anorexia nervosa	572	4	B.7.7.1	300
574	Bulimia nervosa	572	4	B.7.7.2	301
575	Autistic spectrum disorders	558	3	B.7.8	302
576	Autism	575	4	B.7.8.1	303
577	Asperger syndrome and other autistic spectrum disorders	575	4	B.7.8.2	304
578	Attention-deficit/hyperactivity disorder	558	3	B.7.9	305
579	Conduct disorder	558	3	B.7.10	306
582	Idiopathic developmental intellectual disability	558	3	B.7.11	309
585	Other mental and substance use disorders	558	3	B.7.12	312
586	Diabetes, urogenital, blood, and endocrine diseases	409	2	B.8	313
587	Diabetes mellitus	586	3	B.8.1	314
588	Acute glomerulonephritis	586	3	B.8.2	315
589	Chronic kidney disease	586	3	B.8.3	316
590	Chronic kidney disease due to diabetes mellitus	589	4	B.8.3.1	317
591	Chronic kidney disease due to hypertension	589	4	B.8.3.2	318
592	Chronic kidney disease due to glomerulonephritis	589	4	B.8.3.3	319
593	Chronic kidney disease due to other causes	589	4	B.8.3.4	320
594	Urinary diseases and male infertility	586	3	B.8.4	321
595	Interstitial nephritis and urinary tract infections	594	4	B.8.4.1	322
596	Urolithiasis	594	4	B.8.4.2	323
597	Benign prostatic hyperplasia	594	4	B.8.4.3	324
598	Male infertility	594	4	B.8.4.4	325
602	Other urinary diseases	594	4	B.8.4.5	329
603	Gynecological diseases	586	3	B.8.5	330
604	Uterine fibroids	603	4	B.8.5.1	331
605	Polycystic ovarian syndrome	603	4	B.8.5.2	332
606	Female infertility	603	4	B.8.5.3	333
607	Endometriosis	603	4	B.8.5.4	334
608	Genital prolapse	603	4	B.8.5.5	335
609	Premenstrual syndrome	603	4	B.8.5.6	336
612	Other gynecological diseases	603	4	B.8.5.7	340
613	Hemoglobinopathies and hemolytic anemias	586	3	B.8.6	341
614	Thalassemias	613	4	B.8.6.1	342
837	Thalassemias trait	613	4	B.8.6.2	343
615	Sickle cell disorders	613	4	B.8.6.3	344
838	Sickle cell trait	613	4	B.8.6.4	345
616	G6PD deficiency	613	4	B.8.6.5	346
839	G6PD trait	613	4	B.8.6.6	347
618	Other hemoglobinopathies and hemolytic anemias	613	4	B.8.6.7	349
619	Endocrine, metabolic, blood, and immune disorders	586	3	B.8.7	350
626	Musculoskeletal disorders	409	2	B.9	358
627	Rheumatoid arthritis	626	3	B.9.1	359
628	Osteoarthritis	626	3	B.9.2	360
629	Low back and neck pain	626	3	B.9.3	361
630	Low back pain	629	4	B.9.3.1	362
631	Neck pain	629	4	B.9.3.2	363
632	Gout	626	3	B.9.4	364
639	Other musculoskeletal disorders	626	3	B.9.5	371
640	Other non-communicable diseases	409	2	B.10	372
641	Congenital birth defects	640	3	B.10.1	373
642	Neural tube defects	641	4	B.10.1.1	374
643	Congenital heart anomalies	641	4	B.10.1.2	375
644	Orofacial clefts	641	4	B.10.1.3	376
645	Down syndrome	641	4	B.10.1.4	377
646	Turner syndrome	641	4	B.10.1.5	378
647	Klinefelter syndrome	641	4	B.10.1.6	379
648	Other chromosomal abnormalities	641	4	B.10.1.7	380
649	Congenital musculoskeletal and limb anomalies	641	4	B.10.1.8	381
650	Urogenital congenital anomalies	641	4	B.10.1.9	382
651	Digestive congenital anomalies	641	4	B.10.1.10	383
652	Other congenital birth defects	641	4	B.10.1.11	384
653	Skin and subcutaneous diseases	640	3	B.10.2	385
654	Dermatitis	653	4	B.10.2.1	386
655	Psoriasis	653	4	B.10.2.2	387
656	Cellulitis	653	4	B.10.2.3	388
657	Pyoderma	653	4	B.10.2.4	389
658	Scabies	653	4	B.10.2.5	390
659	Fungal skin diseases	653	4	B.10.2.6	391
660	Viral skin diseases	653	4	B.10.2.7	392
661	Acne vulgaris	653	4	B.10.2.8	393
662	Alopecia areata	653	4	B.10.2.9	394
663	Pruritus	653	4	B.10.2.10	395
664	Urticaria	653	4	B.10.2.11	396
665	Decubitus ulcer	653	4	B.10.2.12	397
668	Other skin and subcutaneous diseases	653	4	B.10.2.13	400
669	Sense organ diseases	640	3	B.10.3	401
670	Glaucoma	669	4	B.10.3.1	402
671	Cataract	669	4	B.10.3.2	403
672	Macular degeneration	669	4	B.10.3.3	404
673	Refraction and accommodation disorders	669	4	B.10.3.4	405
674	Age-related and other hearing loss	669	4	B.10.3.5	406
675	Other vision loss	669	4	B.10.3.6	407
679	Other sense organ diseases	669	4	B.10.3.7	411
680	Oral disorders	640	3	B.10.4	412
681	Caries of deciduous teeth	680	4	B.10.4.1	413
682	Caries of permanent teeth	680	4	B.10.4.2	414
683	Periodontal diseases	680	4	B.10.4.3	415
684	Edentulism and severe tooth loss	680	4	B.10.4.4	416
685	Other oral disorders	680	4	B.10.4.5	417
686	Sudden infant death syndrome	640	3	B.10.5	418
687	Injuries	294	1	C	419
688	Transport injuries	687	2	C.1	420
689	Road injuries	688	3	C.1.1	421
690	Pedestrian road injuries	689	4	C.1.1.1	422
691	Cyclist road injuries	689	4	C.1.1.2	423
692	Motorcyclist road injuries	689	4	C.1.1.3	424
693	Motor vehicle road injuries	689	4	C.1.1.4	425
694	Other road injuries	689	4	C.1.1.5	426
695	Other transport injuries	688	3	C.1.2	427
696	Unintentional injuries	687	2	C.2	428
697	Falls	696	3	C.2.1	429
698	Drowning	696	3	C.2.2	430
699	Fire, heat, and hot substances	696	3	C.2.3	431
700	Poisonings	696	3	C.2.4	432
704	Exposure to mechanical forces	696	3	C.2.5	436
705	Unintentional firearm injuries	704	4	C.2.5.1	437
706	Unintentional suffocation	704	4	C.2.5.2	438
707	Other exposure to mechanical forces	704	4	C.2.5.3	439
708	Adverse effects of medical treatment	696	3	C.2.6	440
709	Animal contact	696	3	C.2.7	441
710	Venomous animal contact	709	4	C.2.7.1	442
711	Non-venomous animal contact	709	4	C.2.7.2	443
712	Foreign body	696	3	C.2.8	444
713	Pulmonary aspiration and foreign body in airway	712	4	C.2.8.1	445
714	Foreign body in eyes	712	4	C.2.8.2	446
715	Foreign body in other body part	712	4	C.2.8.3	447
842	Environmental heat and cold exposure	696	3	C.2.9	448
716	Other unintentional injuries	696	3	C.2.10	450
717	Self-harm and interpersonal violence	687	2	C.3	451
718	Self-harm	717	3	C.3.1	452
721	Self-harm by firearm	718	4	C.3.1.1	455
723	Self-harm by other specified means	718	4	C.3.1.2	457
724	Interpersonal violence	717	3	C.3.2	458
725	Physical violence by firearm	724	4	C.3.2.1	459
726	Physical violence by sharp object	724	4	C.3.2.2	460
941	Sexual violence	724	4	C.3.2.3	461
727	Physical violence by other means	724	4	C.3.2.4	462
728	Forces of nature, conflict and terrorism, and executions and police conflict	687	2	C.4	463
729	Exposure to forces of nature	728	3	C.4.1	464
945	Conflict and terrorism	728	3	C.4.3	466
854	Executions and police conflict	728	3	C.4.2	467
